# Supplementary material for: UHPLC-MS Characterization and Biological Insights of Different Solvent Extracts of Two Achillea Species (A. aleppica and A. santolinoides) from Turkey
Source: Antioxidants (Basel). 2021 Jul 24;10(8):1180. doi: 10.3390/antiox10081180 (PMC8388973; doi:10.3390/antiox10081180)
Supplement: Supplementary file 1 [file antioxidants-10-01180-s001.zip]

Archive with 1 entries (1 files):
- antioxidants-1294516-supplementary.pdf
